# Supplementary material for: The Teaching and Learning Cultural Competence in a Multicultural Environment (CCMEn) Model
Source: Nurs Rep. 2020 Dec 14;10(2):154–63. doi: 10.3390/nursrep10020019 (PMC8608070; doi:10.3390/nursrep10020019)
Supplement: Supplementary file 1 [file nursrep-10-00019-s001.zip]

Archive with 4 entries (4 files):
- Example of a teaching plan.docx
- __MACOSX/._Example of a teaching plan.docx
- Teaching plan.docx
- __MACOSX/._Teaching plan.docx
